# Supplementary material for: Epidemiological and Genomic Characterization of H5 Subtype Avian Influenza Viruses in Jining City, 2024–2025
Source: Pathogens. 2026 May 12;15(5):521. doi: 10.3390/pathogens15050521 (PMC13209583; doi:10.3390/pathogens15050521)
Supplement: Supplementary file 1 [file pathogens-15-00521-s001.zip]

Archive with 2 entries (2 files):
- Supplementary Table S1 Monitoring results from different sampling sites.pdf
- Supplementary Table S2 GISAID accession numbers of 12 H5 subtype avian influenza virus sequences in Jining City.pdf
